# Supplementary material for: KDM2A integrates DNA and histone modification signals through a CXXC/PHD module and direct interaction with HP1
Source: Nucleic Acids Res. 2016 Oct 24;45(3):1114–29. doi: 10.1093/nar/gkw979 (PMC5388433; doi:10.1093/nar/gkw979)
Supplement: Supplementary Data [file gkw979_Supp.zip › nar-00658-m-2016-File012.xlsx]

## Sheet: Sheet1
Supplementary Table 1. Nonsynonymous SNPs and cancer SNVs
SNPs that are not cancer SNVs
dbSNP ID	Chromosomal location (GRCh38p3)	Nucleotide change	Position in protein (Q9Y2K7)	Amino acid change
rs186824385	11:67121339	T->C	8	I->T
rs199675415	11:67180101	A->G	22	Y->C
rs373536076	11:67181360	T->G	74	D->E
rs375732510	11:67181865	A->G	94	T->A
rs554189801	11:67207544	C->A	114	N->K
rs1573537	11:67215945	G->A	228	G->E
rs374416562	11:67228074	T->C	332	M->T
rs201937858	11:67228119	G->A	347	R->H
rs375645780	11:67231629	G->T	383	R->L
rs372416402	11:67231647	G->A	389	R->H
rs547922561	11:67231740	C->T	420	T->I
rs369512016	11:67231755	C->T	425	S->L
rs200011930	11:67231773	G->A	431	R->Q
rs369838457	11:67231776	G->T	432	G->V
rs373584021	11:67231787	G->A	436	G->R
rs376205118	11:67231794	T->C	438	V->A
rs369409613	11:67231799	G->C	440	D->H
rs373144982	11:67231807	G->A/T	442	Q->H
rs202214740	11:67231818	G->A	446	R->Q
rs372286746	11:67245357	G->A	578	V->M
rs371354281	11:67246081	A->G	644	I->V
rs371369134	11:67250168	C->T	713	T->M
rs558120059	11:67250330	C->G	767	A->G
variant.19578	11:67250346	G->A	772	M->I
rs371236913	11:67250413	C->T	795	R->W
rs374774970	11:67250464	G->A	812	G->R
rs201314767	11:67250497	A->C	823	T->P
rs576681001	11:67250619	G->C	863	E->D
rs71457765	11:67250641	G->A	871	E->K
rs187639166	11:67250741	A->G	904	Y->C
rs375518283	11:67250749	C->T	907	R->C
rs369642369	11:67250750	G->A	907	R->H
rs184718586	11:67252746	A->G	941	I->V
rs555620520	11:67253487	G->T	989	W->C
rs373669747	11:67253579	G->A	1020	R->Q
rs376615443	11:67253608	C->T	1030	P->S
rs377131486	11:67254236	C->G	1042	T->S
rs369112604	11:67254335	G->C	1075	S->T
rs373596411	11:67254896	G->C	1110	Q->H
rs191069592	11:67254925	A->G	1120	N->S
rs373901181	11:67254998	G->T	1144	L->F
SNPs also reported as cancer SNVs
dbSNP ID/COSMIC ID	Chromosomal location (GRCh38p3)	Nucleotide change	Position in protein (Q9Y2K7)	Amino acid change
rs202025193/COSM415789	11:67250350	C->T	774	R->W
rs377697797/COSM3676281	11:67250160	G->C	710	E->D
rs372925935/COSM4035918	11:67250737	C->T	903	R->C
Cancer SNVs that are not SNPs
TCGA participant barcode/COSMIC ID	Chromosomal location (GRCh38p3)	Nucleotide change	Position in protein (Q9Y2K7)	Amino acid change	Found in # samples (COSMIC)
TCGA-CX-7086	11:67121341	C->T	9	R->C	1
COSM931009	11:67121344	T->C	10	Y->H	1
COSM690384	11:67180082	G->T	16	G->C	1
COSM3810193	11:67180095	G->A	20	R->Q	1
COSM931010	11:67180098	G->A	21	R->H	1
COSM931011	11:67180106	G->T	24	D->Y	1
TCGA-05-4382	11:67180210	A->C	58	E->D	1
TCGA-XU-AAXW	11:67181344	G->T	69	R->L	1
TCGA-ET-A3DT	11:67207512	A->G	104	S->G	1
COSM931012	11:67207552	A->C	117	K->T	1
TCGA-IB-7651	11:67207588	A->G	129	Y->C	1
TCGA-C5-A1MN	11:67207608	G->A	136	E->K	1
TCGA-AA-3672	11:67207612	G->A	137	R->Q	1
COSM1356352	11:67207645	T->G	148	F->C	1
TCGA-DD-A1EB	11:67207646	T->A	148	F->L	1
COSM3687567	11:67207687	C->T	162	T->M	1
TCGA-G9-6363	11:67215356	G->T	168	W->L	1
TCGA-BD-A3EP	11:67215424	A->T	191	M->L	1
COSM4146183	11:67215861	G->C	200	C->S	1
COSM931013	11:67215873	T->C	204	V->A	1
TCGA-J8-A3YE	11:67215882	G->A	207	C->Y	1
COSM4165923	11:67215906	T->C	215	F->S	1
TCGA-FD-A6TG	11:67215918	C->T	219	S->F	1
COSM690383	11:67215924	G->T	221	W->L	1
TCGA-13-0889	11:67215929	C->T	223	H->Y	1
COSM1356353	11:67215930	A->G	223	H->R	1
TCGA-05-4396	11:67215935	C->A	225	H->N	1
COSM3666979	11:67215948	A->C	229	K->T	1
COSM931014	11:67217756	C->T	238	A->V	1
COSM1509928	11:67217774	A->G	244	Y->C	1
TCGA-G3-A25V	11:67217782	T->C	247	W->R	1
TCGA-DX-A8BV	11:67219336	G->A	297	G->D	1
TCGA-DD-A1EB	11:67219384	A->G	313	N->S	1
TCGA-YT-A95E	11:67219402	G->T	319	R->L	1
COSM690381	11:67228095	G->A	339	R->H	1
TCGA-EK-A3GM	11:67228144	G->C	355	Q->H	1
COSM3687568	11:67228158	G->A	360	S->N	1
COSM3452248	11:67231590	C->T	370	S->F	1
TCGA-R6-A6Y0	11:67231592	G->T	371	G->W	1
COSM1475801	11:67231607	G->A	376	E->K	1
COSM1743611	11:67231625	C->G	382	P->A	1
TCGA-EK-A3GM	11:67231636	G->C	385	L->F	1
TCGA-EE-A3JD	11:67231650	C->T	390	S->F	1
COSM3788037	11:67231751	G->T	424	D->Y	1
TCGA-R6-A6DN	11:67231773	G->A	431	R->Q	1
COSM4035912	11:67231781	C->T	434	H->Y	1
COSM1475802	11:67231788	G->A	436	G->E	1
COSM3810195	11:67231799	G->A	440	D->N	1
TCGA-XU-A92Y	11:67231803	C->T	441	P->L	1
TCGA-G3-A25S	11:67231857	A->G	459	E->G	1
COSM3953703	11:67231877	G->A	466	D->N	1
COSM3670871	11:67231890	C->A	470	S->Y	1
COSM1492690	11:67231950	C->T	490	A->V	1
COSM4035913	11:67243009	A->G	494	I->V	1
COSM931017	11:67243081	A->C	518	K->Q	1
COSM3810196	11:67245201	A->C	526	T->P	1
COSM213566	11:67245207	C->T	528	P->S	1
TCGA-05-4396	11:67245217	G->T	531	R->L	1
COSM3810197	11:67245228	A->G	535	I->V	1
COSM3368524	11:67245232	C->T	536	P->L	1
TCGA-66-2744	11:67245301	C->A	559	P->Q	1
COSM3967777	11:67245321	C->T	566	R->W	1
COSM931018	11:67245340	G->A	572	R->Q	1
COSM931019	11:67245350	A->C	575	K->N	1
TCGA-A7-A13D	11:67245375	G->A	584	V->I	1
COSM1356356	11:67245445	G->A	607	R->Q	1
TCGA-G3-A25T	11:67246000	T->C	617	S->P	1
TCGA-DX-AB32	11:67246003	G->T	618	V->F	1
COSM4165924	11:67248317	A->C	668	N->H	1
TCGA-DX-A6YV	11:67250088	G->T	686	K->N	1
COSM931020	11:67250134	C->A	702	L->M	1
TCGA-BR-4292	11:67250138	G->T	703	R->L	1
COSM3676281	11:67250160	G->C	710	E->D	1
COSM1356359	11:67250228	G->A	733	R->Q	1
COSM94274	11:67250236	G->C	736	V->L	1
TCGA-EK-A2H0	11:67250268	C->G	746	S->R	1
COSM329439	11:67250269	G->A	747	D->N	1
TCGA-VQ-AA64	11:67250273	A->G	748	H->R	1
COSM690379	11:67250288	G->A	753	R->H	1
COSM415789	11:67250350	C->T	774	R->W	1
COSM94275	11:67250364	C->A	778	N->K	1
COSM3769421	11:67250395	G->T	789	V->F	1
TCGA-AA-3812	11:67250409	G->T	793	K->N	1
TCGA-24-1417	11:67250410	A->C	794	I->L	1
TCGA-18-3410	11:67250414	G->T	795	R->L	1
COSM3869978	11:67250420	C->T	797	S->L	1
COSM467300	11:67250435	C->T	802	T->M	1
COSM1605105	11:67250446	C->T	806	P->S	2
TCGA-AA-3831	11:67250452	A->G	808	K->E	1
COSM3670872	11:67250485	C->A	819	L->M	1
TCGA-EP-A2KA	11:67250489	A->G	820	Q->R	1
COSM3687789	11:67250492	C->T	821	A->V	1
COSM94276	11:67250531	G->A	834	R->H	1
TCGA-DU-6392	11:67250633	A->G	868	D->G	1
COSM1509927	11:67250666	A->G	879	N->S	1
TCGA-DX-A6YV	11:67250702	G->T	891	S->I	1
COSM4035917	11:67250711	A->G	894	Q->R	1
COSM4035918	11:67250737	C->T	903	R->C	1
COSM3452251	11:67252744	C->T	940	A->V	1
TCGA-EE-A3JD	11:67252794	C->T	957	L->F	1
TCGA-EP-A12J	11:67252801	T->C	959	L->P	1
TCGA-24-0968	11:67252804	G->A	960	S->N	1
COSM1356362	11:67252803	A->G	960	S->G	1
TCGA-DD-A119	11:67252816	T->C	964	I->T	1
TCGA-MV-A51V	11:67253498	C->G	993	S->C	1
COSM4035919	11:67253501	C->T	994	A->V	1
COSM429692	11:67253507	G->A	996	S->N	1
COSM25630	11:67253534	C->T	1005	T->I	1
COSM4035920	11:67253567	A->G	1016	D->G	1
COSM3791853	11:67253572	C->G	1018	Q->E	1
COSM415788	11:67253578	C->T	1020	R->W	4
COSM1356364	11:67254244	C->T	1045	R->W	2
TCGA-CN-A499	11:67254275	C->T	1055	T->M	1
TCGA-AA-3811	11:67254280	C->T	1057	R->C	1
TCGA-AA-A022	11:67254281	G->A	1057	R->H	1
TCGA-EA-A5O9	11:67254314	G->A	1068	R->Q	1
COSM1322224	11:67254319	G->A	1070	D->N	1
COSM3359358	11:67254327	T->G	1072	S->R	1
COSM544710	11:67254395	C->G	1095	S->C	1
COSM4035921	11:67254404	A->G	1098	E->G	1
COSM4035922	11:67254409	A->G	1100	N->D	1
TCGA-RW-A67X	11:67254879	A->G	1105	N->D	1
TCGA-ZF-AA51	11:67254887	G->C	1107	L->F	1
TCGA-13-0760	11:67254915	C->T	1117	R->C	1
TCGA-44-2666	11:67254916	G->A	1117	R->H	1
COSM4035923	11:67254918	A->G	1118	I->V	1
TCGA-KL-8335	11:67254936	A->T	1124	I->F	1
TCGA-XY-A89B	11:67254952	G->A	1129	C->Y	1
COSM931022	11:67254967	G->A	1134	R->Q	1
COSM1171829	11:67254989	C->G	1141	I->M	1
TCGA-CF-A8HY	11:67254991	C->T	1142	S->L	1
COSM3869979	11:67255011	C->T	1149	L->F	1
TCGA-CF-A8HY	11:67255029	G->C	1155	E->Q	1
